# Supplementary material for: Effects of bird-feeding activities on the health of wild birds
Source: Conserv Physiol. 2015 Dec 21;3(1):cov058. doi: 10.1093/conphys/cov058 (PMC4778448; doi:10.1093/conphys/cov058)
Supplement: Supplementary Data [file cov058supp.zip]

Archive with 2 entries (2 files):
- cov058supp.docx
- manifest.xml
